# Supplementary material for: Identification and Preliminary Clinical Assessment of Key Genes Related to Endoplasmic Reticulum Stress and Autophagy in Minimal Change Disease
Source: Genes (Basel). 2026 Jun 29;17(7):747. doi: 10.3390/genes17070747 (PMC13409386; doi:10.3390/genes17070747)
Supplement: Supplementary file 1 [file genes-17-00747-s001.zip]

Archive with 11 entries (11 files):
- Supplementary Table S8.xlsx
- Supplementary Table S9.xlsx
- Supplementary Figure S1.tif
- Supplementary Figure S2.tif
- Supplementary Table S1.xlsx
- Supplementary Table S2.xlsx
- Supplementary Table S3.xlsx
- Supplementary Table S4.xlsx
- Supplementary Table S5.xlsx
- Supplementary Table S6.xlsx
- Supplementary Table S7.xlsx
