# Supplementary material for: Identification and Preliminary Clinical Assessment of Key Genes Related to Endoplasmic Reticulum Stress and Autophagy in Minimal Change Disease
Source: Genes (Basel). 2026 Jun 29;17(7):747. doi: 10.3390/genes17070747 (PMC13409386; doi:10.3390/genes17070747)
Supplement: Supplementary file 1 [file genes-17-00747-s001.zip › Supplementary Table S8.xlsx]

## Sheet: 03.cell_cor
	cell1	cell2	Correlation	Pvalue
1	Activated CD4 T cell	Activated CD4 T cell	1	0
2	Activated dendritic cell	Activated CD4 T cell	0.538114	0.0111295
3	CD56bright natural killer cell	Activated CD4 T cell	-0.476002	0.0161722
4	Effector memory CD4 T cell	Activated CD4 T cell	-0.334839	0.172734
5	Eosinophil	Activated CD4 T cell	0.218521	0.108717
6	Gamma delta T cell	Activated CD4 T cell	0.557312	0.0170646
7	MDSC	Activated CD4 T cell	0.434218	0.0235284
8	Memory B cell	Activated CD4 T cell	0.288538	0.20024
9	Natural killer T cell	Activated CD4 T cell	0.381141	0.0197906
10	Neutrophil	Activated CD4 T cell	0.453416	0.0715287
11	Plasmacytoid dendritic cell	Activated CD4 T cell	0.216262	0.332329
12	Regulatory T cell	Activated CD4 T cell	0.490683	0.00612515
13	T follicular helper cell	Activated CD4 T cell	0.621683	0.00293505
14	Activated CD4 T cell	Activated dendritic cell	0.538114	0.0111295
15	Activated dendritic cell	Activated dendritic cell	1	0
16	CD56bright natural killer cell	Activated dendritic cell	-0.524562	0.0286476
17	Effector memory CD4 T cell	Activated dendritic cell	-0.614907	0.00277254
18	Eosinophil	Activated dendritic cell	0.402597	0.0078454
19	Gamma delta T cell	Activated dendritic cell	0.0875212	0.939741
20	MDSC	Activated dendritic cell	0.542631	0.0132272
21	Memory B cell	Activated dendritic cell	0.0626765	0.725047
22	Natural killer T cell	Activated dendritic cell	0.21965	0.615062
23	Neutrophil	Activated dendritic cell	0.567476	0.0360239
24	Plasmacytoid dendritic cell	Activated dendritic cell	0.00508187	0.434925
25	Regulatory T cell	Activated dendritic cell	0.671372	0.0485372
26	T follicular helper cell	Activated dendritic cell	0.404856	0.140356
27	Activated CD4 T cell	CD56bright natural killer cell	-0.476002	0.0161722
28	Activated dendritic cell	CD56bright natural killer cell	-0.524562	0.0286476
29	CD56bright natural killer cell	CD56bright natural killer cell	1	0
30	Effector memory CD4 T cell	CD56bright natural killer cell	0.497459	0.056717
31	Eosinophil	CD56bright natural killer cell	-0.267081	0.194941
32	Gamma delta T cell	CD56bright natural killer cell	-0.443252	0.0211297
33	MDSC	CD56bright natural killer cell	-0.455675	0.0268833
34	Memory B cell	CD56bright natural killer cell	-0.368718	0.10761
35	Natural killer T cell	CD56bright natural killer cell	-0.604743	0.00170611
36	Neutrophil	CD56bright natural killer cell	-0.65782	0.000150317
37	Plasmacytoid dendritic cell	CD56bright natural killer cell	-0.52908	0.00345664
38	Regulatory T cell	CD56bright natural killer cell	-0.637493	0.00164914
39	T follicular helper cell	CD56bright natural killer cell	-0.724449	0.000240714
40	Activated CD4 T cell	Effector memory CD4 T cell	-0.334839	0.172734
41	Activated dendritic cell	Effector memory CD4 T cell	-0.614907	0.00277254
42	CD56bright natural killer cell	Effector memory CD4 T cell	0.497459	0.056717
43	Effector memory CD4 T cell	Effector memory CD4 T cell	1	0
44	Eosinophil	Effector memory CD4 T cell	-0.20271	0.497773
45	Gamma delta T cell	Effector memory CD4 T cell	-0.0367024	0.666626
46	MDSC	Effector memory CD4 T cell	-0.454545	0.140393
47	Memory B cell	Effector memory CD4 T cell	-0.230943	0.382736
48	Natural killer T cell	Effector memory CD4 T cell	-0.178995	0.891461
49	Neutrophil	Effector memory CD4 T cell	-0.225296	0.6122
50	Plasmacytoid dendritic cell	Effector memory CD4 T cell	0.0400903	0.968081
51	Regulatory T cell	Effector memory CD4 T cell	-0.541502	0.0299736
52	T follicular helper cell	Effector memory CD4 T cell	-0.311124	0.156215
53	Activated CD4 T cell	Eosinophil	0.218521	0.108717
54	Activated dendritic cell	Eosinophil	0.402597	0.0078454
55	CD56bright natural killer cell	Eosinophil	-0.267081	0.194941
56	Effector memory CD4 T cell	Eosinophil	-0.20271	0.497773
57	Eosinophil	Eosinophil	1	0
58	Gamma delta T cell	Eosinophil	0.233202	0.359812
59	MDSC	Eosinophil	0.306606	0.192222
60	Memory B cell	Eosinophil	0.204969	0.535311
61	Natural killer T cell	Eosinophil	0.256917	0.396415
62	Neutrophil	Eosinophil	0.352908	0.121609
63	Plasmacytoid dendritic cell	Eosinophil	0.324675	0.0671165
64	Regulatory T cell	Eosinophil	0.322417	0.406749
65	T follicular helper cell	Eosinophil	0.216262	0.438815
66	Activated CD4 T cell	Gamma delta T cell	0.557312	0.0170646
67	Activated dendritic cell	Gamma delta T cell	0.0875212	0.939741
68	CD56bright natural killer cell	Gamma delta T cell	-0.443252	0.0211297
69	Effector memory CD4 T cell	Gamma delta T cell	-0.0367024	0.666626
70	Eosinophil	Gamma delta T cell	0.233202	0.359812
71	Gamma delta T cell	Gamma delta T cell	1	0
72	MDSC	Gamma delta T cell	0.454545	0.108769
73	Memory B cell	Gamma delta T cell	0.588933	0.00273988
74	Natural killer T cell	Gamma delta T cell	0.52908	0.000136789
75	Neutrophil	Gamma delta T cell	0.491813	0.0604945
76	Plasmacytoid dendritic cell	Gamma delta T cell	0.608131	0.0030708
77	Regulatory T cell	Gamma delta T cell	0.347261	0.0229623
78	T follicular helper cell	Gamma delta T cell	0.592321	0.0265332
79	Activated CD4 T cell	MDSC	0.434218	0.0235284
80	Activated dendritic cell	MDSC	0.542631	0.0132272
81	CD56bright natural killer cell	MDSC	-0.455675	0.0268833
82	Effector memory CD4 T cell	MDSC	-0.454545	0.140393
83	Eosinophil	MDSC	0.306606	0.192222
84	Gamma delta T cell	MDSC	0.454545	0.108769
85	MDSC	MDSC	1	0
86	Memory B cell	MDSC	0.532468	0.0242669
87	Natural killer T cell	MDSC	0.361942	0.173734
88	Neutrophil	MDSC	0.801242	8.00667e-06
89	Plasmacytoid dendritic cell	MDSC	0.323546	0.116857
90	Regulatory T cell	MDSC	0.810277	1.86639e-05
91	T follicular helper cell	MDSC	0.445511	0.0381152
92	Activated CD4 T cell	Memory B cell	0.288538	0.20024
93	Activated dendritic cell	Memory B cell	0.0626765	0.725047
94	CD56bright natural killer cell	Memory B cell	-0.368718	0.10761
95	Effector memory CD4 T cell	Memory B cell	-0.230943	0.382736
96	Eosinophil	Memory B cell	0.204969	0.535311
97	Gamma delta T cell	Memory B cell	0.588933	0.00273988
98	MDSC	Memory B cell	0.532468	0.0242669
99	Memory B cell	Memory B cell	1	0
100	Natural killer T cell	Memory B cell	0.644269	0.00274046
101	Neutrophil	Memory B cell	0.431959	0.0350922
102	Plasmacytoid dendritic cell	Memory B cell	0.436477	0.0685668
103	Regulatory T cell	Memory B cell	0.532468	0.00383557
104	T follicular helper cell	Memory B cell	0.54489	0.0127302
105	Activated CD4 T cell	Natural killer T cell	0.381141	0.0197906
106	Activated dendritic cell	Natural killer T cell	0.21965	0.615062
107	CD56bright natural killer cell	Natural killer T cell	-0.604743	0.00170611
108	Effector memory CD4 T cell	Natural killer T cell	-0.178995	0.891461
109	Eosinophil	Natural killer T cell	0.256917	0.396415
110	Gamma delta T cell	Natural killer T cell	0.52908	0.000136789
111	MDSC	Natural killer T cell	0.361942	0.173734
112	Memory B cell	Natural killer T cell	0.644269	0.00274046
113	Natural killer T cell	Natural killer T cell	1	0
114	Neutrophil	Natural killer T cell	0.516657	0.0143674
115	Plasmacytoid dendritic cell	Natural killer T cell	0.305477	0.061936
116	Regulatory T cell	Natural killer T cell	0.588933	0.00386055
117	T follicular helper cell	Natural killer T cell	0.811406	1.59978e-05
118	Activated CD4 T cell	Neutrophil	0.453416	0.0715287
119	Activated dendritic cell	Neutrophil	0.567476	0.0360239
120	CD56bright natural killer cell	Neutrophil	-0.65782	0.000150317
121	Effector memory CD4 T cell	Neutrophil	-0.225296	0.6122
122	Eosinophil	Neutrophil	0.352908	0.121609
123	Gamma delta T cell	Neutrophil	0.491813	0.0604945
124	MDSC	Neutrophil	0.801242	8.00667e-06
125	Memory B cell	Neutrophil	0.431959	0.0350922
126	Natural killer T cell	Neutrophil	0.516657	0.0143674
127	Neutrophil	Neutrophil	1	0
128	Plasmacytoid dendritic cell	Neutrophil	0.583286	0.00669898
129	Regulatory T cell	Neutrophil	0.730096	0.000238642
130	T follicular helper cell	Neutrophil	0.636364	0.00275677
131	Activated CD4 T cell	Plasmacytoid dendritic cell	0.216262	0.332329
132	Activated dendritic cell	Plasmacytoid dendritic cell	0.00508187	0.434925
133	CD56bright natural killer cell	Plasmacytoid dendritic cell	-0.52908	0.00345664
134	Effector memory CD4 T cell	Plasmacytoid dendritic cell	0.0400903	0.968081
135	Eosinophil	Plasmacytoid dendritic cell	0.324675	0.0671165
136	Gamma delta T cell	Plasmacytoid dendritic cell	0.608131	0.0030708
137	MDSC	Plasmacytoid dendritic cell	0.323546	0.116857
138	Memory B cell	Plasmacytoid dendritic cell	0.436477	0.0685668
139	Natural killer T cell	Plasmacytoid dendritic cell	0.305477	0.061936
140	Neutrophil	Plasmacytoid dendritic cell	0.583286	0.00669898
141	Plasmacytoid dendritic cell	Plasmacytoid dendritic cell	1	0
142	Regulatory T cell	Plasmacytoid dendritic cell	0.303219	0.11902
143	T follicular helper cell	Plasmacytoid dendritic cell	0.47939	0.0668668
144	Activated CD4 T cell	Regulatory T cell	0.490683	0.00612515
145	Activated dendritic cell	Regulatory T cell	0.671372	0.0485372
146	CD56bright natural killer cell	Regulatory T cell	-0.637493	0.00164914
147	Effector memory CD4 T cell	Regulatory T cell	-0.541502	0.0299736
148	Eosinophil	Regulatory T cell	0.322417	0.406749
149	Gamma delta T cell	Regulatory T cell	0.347261	0.0229623
150	MDSC	Regulatory T cell	0.810277	1.86639e-05
151	Memory B cell	Regulatory T cell	0.532468	0.00383557
152	Natural killer T cell	Regulatory T cell	0.588933	0.00386055
153	Neutrophil	Regulatory T cell	0.730096	0.000238642
154	Plasmacytoid dendritic cell	Regulatory T cell	0.303219	0.11902
155	Regulatory T cell	Regulatory T cell	1	0
156	T follicular helper cell	Regulatory T cell	0.695088	0.000412898
157	Activated CD4 T cell	T follicular helper cell	0.621683	0.00293505
158	Activated dendritic cell	T follicular helper cell	0.404856	0.140356
159	CD56bright natural killer cell	T follicular helper cell	-0.724449	0.000240714
160	Effector memory CD4 T cell	T follicular helper cell	-0.311124	0.156215
161	Eosinophil	T follicular helper cell	0.216262	0.438815
162	Gamma delta T cell	T follicular helper cell	0.592321	0.0265332
163	MDSC	T follicular helper cell	0.445511	0.0381152
164	Memory B cell	T follicular helper cell	0.54489	0.0127302
165	Natural killer T cell	T follicular helper cell	0.811406	1.59978e-05
166	Neutrophil	T follicular helper cell	0.636364	0.00275677
167	Plasmacytoid dendritic cell	T follicular helper cell	0.47939	0.0668668
168	Regulatory T cell	T follicular helper cell	0.695088	0.000412898
169	T follicular helper cell	T follicular helper cell	1	0
