# Supplementary material for: Identification and Preliminary Clinical Assessment of Key Genes Related to Endoplasmic Reticulum Stress and Autophagy in Minimal Change Disease
Source: Genes (Basel). 2026 Jun 29;17(7):747. doi: 10.3390/genes17070747 (PMC13409386; doi:10.3390/genes17070747)
Supplement: Supplementary file 1 [file genes-17-00747-s001.zip › Supplementary Table S9.xlsx]

## Sheet: 04.correlation_cor
gene	cell	Correlation	Pvalue	Pvalue2	Correlation2
LIG4	Activated CD4 T cell	0.0412196	0.855482	ns	No correlation
ZRANB3	Activated CD4 T cell	-0.367589	0.0923716	ns	No correlation
LIG4	Activated dendritic cell	0.0321852	0.886933	ns	No correlation
ZRANB3	Activated dendritic cell	-0.265951	0.231579	ns	No correlation
LIG4	CD56bright natural killer cell	0.422925	0.0498734	P<0.05	Medium or strong+
ZRANB3	CD56bright natural killer cell	0.570864	0.00552541	P<0.05	Medium or strong+
LIG4	Effector memory CD4 T cell	0.134952	0.549318	ns	No correlation
ZRANB3	Effector memory CD4 T cell	0.136081	0.54595	ns	No correlation
LIG4	Eosinophil	-0.0367024	0.871184	ns	No correlation
ZRANB3	Eosinophil	-0.242236	0.277415	ns	No correlation
LIG4	Gamma delta T cell	-0.412761	0.0562442	ns	No correlation
ZRANB3	Gamma delta T cell	-0.403727	0.0624157	ns	No correlation
LIG4	MDSC	-0.352908	0.107182	ns	No correlation
ZRANB3	MDSC	-0.290796	0.189208	ns	No correlation
LIG4	Memory B cell	-0.505364	0.0164322	P<0.05	Medium or strong-
ZRANB3	Memory B cell	-0.435347	0.0428613	P<0.05	Medium or strong-
LIG4	Natural killer T cell	-0.669113	0.000661187	P<0.05	Medium or strong-
ZRANB3	Natural killer T cell	-0.762846	3.65388e-05	P<0.05	Medium or strong-
LIG4	Neutrophil	-0.36646	0.0934538	ns	No correlation
ZRANB3	Neutrophil	-0.503106	0.017	P<0.05	Medium or strong-
LIG4	Plasmacytoid dendritic cell	-0.160926	0.474341	ns	No correlation
ZRANB3	Plasmacytoid dendritic cell	-0.281762	0.203955	ns	No correlation
LIG4	Regulatory T cell	-0.324675	0.140414	ns	No correlation
ZRANB3	Regulatory T cell	-0.49633	0.0187993	P<0.05	Medium or strong-
LIG4	T follicular helper cell	-0.485037	0.0221368	P<0.05	Medium or strong-
ZRANB3	T follicular helper cell	-0.785432	1.48736e-05	P<0.05	Medium or strong-
