# Supplementary material for: Identification and Preliminary Clinical Assessment of Key Genes Related to Endoplasmic Reticulum Stress and Autophagy in Minimal Change Disease
Source: Genes (Basel). 2026 Jun 29;17(7):747. doi: 10.3390/genes17070747 (PMC13409386; doi:10.3390/genes17070747)
Supplement: Supplementary file 1 [file genes-17-00747-s001.zip › Supplementary Table S2.xlsx]

## Sheet: ERS-RGs
ERS-RGs
ACADVL
ADD1
AGR2
AIFM1
ALOX15
AMFR
ANKS4B
ANKZF1
APAF1
ARFGAP1
ASNA1
ASNS
ATF3
ATF4
ATF6B
ATF6
ATG10
ATP2A1
ATP2A2
ATP6V0D1
ATXN3
AUP1
BAK1
BAX
BBC3
BCAP31
BCL2L11
BCL2L1
BCL2
BFAR
BHLHA15
BOK
BRSK2
CALR
CASP4
CAV1
CCDC47
CCL2
CCND1
CDK5RAP3
CEBPB
CFTR
CHAC1
CLU
COL4A3BP
COPS5
CREB3L1
CREB3L2
CREB3L3
CREB3L4
CREB3
CTDSP2
CTH
CUL7
CXXC1
DAB2IP
DCTN1
DDIT3
DDRGK1
DDX11
DERL1
DERL2
DERL3
DNAJB11
DNAJB12
DNAJB14
DNAJB2
DNAJB9
DNAJC10
DNAJC18
DNAJC3
EDEM1
EDEM2
EDEM3
EEF2
EIF2AK2
EIF2AK3
EIF2AK4
EIF2B5
EIF2S1
EP300
ERLEC1
ERLIN1
ERLIN2
ERN1
ERN2
ERP27
ERP29
ERP44
EXTL1
EXTL2
EXTL3
FAF2
FAM129A
FBXO2
FBXO6
FCGR2B
FGF21
FICD
FKBP14
FLOT1
FOXRED2
GET4
GFPT1
GORASP2
GOSR2
GRINA
GSK3A
GSK3B
HDGF
HERPUD1
HM13
HSP90B1
HSPA13
HSPA1A
HSPA5
HYOU1
IGFBP1
ITPR1
JKAMP
JUN
KDELR3
KLHDC3
LMNA
LRRK2
MAGEA3
MAN1B1
MANF
MAP3K5
MBTPS1
MBTPS2
NCK1
NCK2
NFE2L1
NFE2L2
NPLOC4
NRBF2
OPA1
OS9
P4HB
PARK7
PARP16
PDIA2
PDIA3
PDIA4
PDIA5
PDIA6
PDX1
PIK3R1
PIK3R2
PLA2G6
PMAIP1
PML
POMT2
PPP1R15A
PPP1R15B
PPP2CB
PPP2R5B
PREB
PSMC6
PTPN1
PTPN2
RASGRF1
RASGRF2
RCN3
RHBDD1
RNF103
RNF121
RNF139
RNF175
RNF183
RNF185
RNF186
RNF5
RNFT1
SCAMP5
SDF2L1
SDF2
SEC16A
SEC31A
SEC61B
SEL1L
SERINC3
SERP1
SERP2
SESN2
SGTA
SGTB
SHC1
SIRT1
SRPRB
SRPX
SSR1
STC2
STT3B
STUB1
SULT1A3
SVIP
SYVN1
TARDBP
TATDN2
TBL2
THBS1
THBS4
TLN1
TMBIM6
TMCO1
TMEM117
TMEM129
TMEM33
TMEM67
TMTC3
TMUB1
TMUB2
TMX1
TNFRSF10B
TOR1A
TP53
TPP1
TRAF2
TRIB3
TRIM13
TRIM25
TSPYL2
TTC23L
TXNDC12
UBA5
UBAC2
UBE2G2
UBE2J1
UBE2J2
UBE2K
UBE4A
UBE4B
UBQLN1
UBQLN2
UBXN1
UBXN4
UBXN6
UBXN8
UFC1
UFM1
UGGT1
UGGT2
USP13
USP14
USP19
USP25
VAPB
VCP
WFS1
WIPI1
XBP1
YIF1A
YOD1
ZBTB17
