# Supplementary material for: Identification and Preliminary Clinical Assessment of Key Genes Related to Endoplasmic Reticulum Stress and Autophagy in Minimal Change Disease
Source: Genes (Basel). 2026 Jun 29;17(7):747. doi: 10.3390/genes17070747 (PMC13409386; doi:10.3390/genes17070747)
Supplement: Supplementary file 1 [file genes-17-00747-s001.zip › Supplementary Table S3.xlsx]

## Sheet: Table S3
Detailed information of primers
primers	sequences
LIG4 F	ATTGCCTGCTTTACCTGCGT
LIG4 R	CTCGTTTAACTGGCCTCGGG
ZRANB3 F	TTTCGCAACCCTAACGGGAG
ZRANB3 R	CCCTAAGCGGAAGTGACGTT
internal reference H-GAPDH F	ATGGGCAGCCGTTAGGAAAG
internal reference H-GAPDH R	AGGAAAAGCATCACCCGGAG
