# Supplementary material for: Identification and Preliminary Clinical Assessment of Key Genes Related to Endoplasmic Reticulum Stress and Autophagy in Minimal Change Disease
Source: Genes (Basel). 2026 Jun 29;17(7):747. doi: 10.3390/genes17070747 (PMC13409386; doi:10.3390/genes17070747)
Supplement: Supplementary file 1 [file genes-17-00747-s001.zip › Supplementary Table S4.xlsx]

## Sheet: GO_top5
ONTOLOGY	ID	Description	GeneRatio	BgRatio	pvalue	p.adjust	qvalue	geneID	Count	richFactor
BP	GO:0051955	regulation of amino acid transport	4/122	43/18870	0.000168882	0.185641	0.180213	STXBP1/DTNBP1/SLC38A1/ATP1A2	4	0.0930233
BP	GO:0046034	ATP metabolic process	6/122	137/18870	0.000266166	0.185641	0.180213	NUDT5/AK5/ATP1A2/CLPX/NDUFB4/ATP5F1D	6	0.0437956
BP	GO:0007059	chromosome segregation	10/122	424/18870	0.0004337	0.185641	0.180213	PBRM1/NCAPD2/MAP3K20/SKA2/NSL1/KIFC2/CHMP1A/HAUS4/NSMCE2/SASS6	10	0.0235849
BP	GO:0051957	positive regulation of amino acid transport	3/122	24/18870	0.000483243	0.185641	0.180213	STXBP1/DTNBP1/SLC38A1	3	0.125
BP	GO:0009205	purine ribonucleoside triphosphate metabolic process	6/122	161/18870	0.000628857	0.185641	0.180213	NUDT5/AK5/ATP1A2/CLPX/NDUFB4/ATP5F1D	6	0.0372671
BP	GO:0000819	sister chromatid segregation	7/122	225/18870	0.000655379	0.185641	0.180213	PBRM1/NCAPD2/MAP3K20/NSL1/KIFC2/CHMP1A/NSMCE2	7	0.0311111
BP	GO:0009144	purine nucleoside triphosphate metabolic process	6/122	167/18870	0.000761684	0.185641	0.180213	NUDT5/AK5/ATP1A2/CLPX/NDUFB4/ATP5F1D	6	0.0359281
BP	GO:0009199	ribonucleoside triphosphate metabolic process	6/122	168/18870	0.000785781	0.185641	0.180213	NUDT5/AK5/ATP1A2/CLPX/NDUFB4/ATP5F1D	6	0.0357143
BP	GO:0009141	nucleoside triphosphate metabolic process	6/122	184/18870	0.00125762	0.264099	0.256377	NUDT5/AK5/ATP1A2/CLPX/NDUFB4/ATP5F1D	6	0.0326087
BP	GO:0031099	regeneration	6/122	191/18870	0.00152168	0.26411	0.256387	HSPG2/CD9/KREMEN1/MDK/RTN4R/LCP1	6	0.0314136
BP	GO:0032890	regulation of organic acid transport	4/122	77/18870	0.0015641	0.26411	0.256387	STXBP1/DTNBP1/SLC38A1/ATP1A2	4	0.0519481
BP	GO:0051938	L-glutamate import	3/122	39/18870	0.00203332	0.26411	0.256387	STXBP1/DTNBP1/ATP1A2	3	0.0769231
BP	GO:0014049	positive regulation of glutamate secretion	2/122	11/18870	0.00219489	0.26411	0.256387	STXBP1/DTNBP1	2	0.181818
BP	GO:0046940	nucleoside monophosphate phosphorylation	2/122	11/18870	0.00219489	0.26411	0.256387	AK5/AK6	2	0.181818
BP	GO:0051954	positive regulation of amine transport	3/122	41/18870	0.00234957	0.26411	0.256387	STXBP1/DTNBP1/SLC38A1	3	0.0731707
BP	GO:0009150	purine ribonucleotide metabolic process	8/122	365/18870	0.0025823	0.26411	0.256387	MVK/NUDT5/AK5/ATP1A2/ACSS2/CLPX/NDUFB4/ATP5F1D	8	0.0219178
BP	GO:0000012	single strand break repair	2/122	12/18870	0.00262275	0.26411	0.256387	LIG4/TDP1	2	0.166667
BP	GO:0015807	L-amino acid transport	4/122	90/18870	0.00276933	0.26411	0.256387	STXBP1/DTNBP1/SLC38A1/ATP1A2	4	0.0444444
BP	GO:0001504	neurotransmitter uptake	3/122	45/18870	0.00306951	0.26411	0.256387	SLC38A1/ATP1A2/SLC29A2	3	0.0666667
BP	GO:0048681	negative regulation of axon regeneration	2/122	13/18870	0.00308653	0.26411	0.256387	KREMEN1/RTN4R	2	0.153846
BP	GO:0032892	positive regulation of organic acid transport	3/122	46/18870	0.00326831	0.26411	0.256387	STXBP1/DTNBP1/SLC38A1	3	0.0652174
BP	GO:0009259	ribonucleotide metabolic process	8/122	385/18870	0.00357202	0.26411	0.256387	MVK/NUDT5/AK5/ATP1A2/ACSS2/CLPX/NDUFB4/ATP5F1D	8	0.0207792
BP	GO:0070571	negative regulation of neuron projection regeneration	2/122	14/18870	0.00358577	0.26411	0.256387	KREMEN1/RTN4R	2	0.142857
BP	GO:0051952	regulation of amine transport	4/122	97/18870	0.00362766	0.26411	0.256387	STXBP1/DTNBP1/SLC38A1/ATP1A2	4	0.0412371
BP	GO:1903035	negative regulation of response to wounding	4/122	97/18870	0.00362766	0.26411	0.256387	CD9/KREMEN1/MDK/RTN4R	4	0.0412371
BP	GO:0006302	double-strand break repair	7/122	307/18870	0.00383947	0.26411	0.256387	PBRM1/MPND/LIG4/TDP1/DCLRE1B/NSMCE2/WAS	7	0.0228013
BP	GO:0019693	ribose phosphate metabolic process	8/122	393/18870	0.00404165	0.26411	0.256387	MVK/NUDT5/AK5/ATP1A2/ACSS2/CLPX/NDUFB4/ATP5F1D	8	0.0203562
BP	GO:0030007	intracellular potassium ion homeostasis	2/122	15/18870	0.00411999	0.26411	0.256387	ATP1B3/ATP1A2	2	0.133333
BP	GO:0036376	sodium ion export across plasma membrane	2/122	15/18870	0.00411999	0.26411	0.256387	ATP1B3/ATP1A2	2	0.133333
BP	GO:0098813	nuclear chromosome segregation	7/122	312/18870	0.00419222	0.26411	0.256387	PBRM1/NCAPD2/MAP3K20/NSL1/KIFC2/CHMP1A/NSMCE2	7	0.0224359
BP	GO:0010958	regulation of amino acid import across plasma membrane	2/122	16/18870	0.00468872	0.268536	0.260684	SLC38A1/ATP1A2	2	0.125
BP	GO:0070131	positive regulation of mitochondrial translation	2/122	16/18870	0.00468872	0.268536	0.260684	UQCC2/COA3	2	0.125
BP	GO:1903789	regulation of amino acid transmembrane transport	2/122	16/18870	0.00468872	0.268536	0.260684	SLC38A1/ATP1A2	2	0.125
BP	GO:0140694	non-membrane-bounded organelle assembly	8/122	408/18870	0.00504961	0.27903	0.270871	PLEC/DAZAP2/CDS1/KIFC2/LCP1/CHMP1A/HAUS4/SASS6	8	0.0196078
BP	GO:0001956	positive regulation of neurotransmitter secretion	2/122	17/18870	0.00529151	0.27903	0.270871	STXBP1/DTNBP1	2	0.117647
BP	GO:0015837	amine transport	4/122	108/18870	0.00531486	0.27903	0.270871	STXBP1/DTNBP1/SLC38A1/ATP1A2	4	0.037037
BP	GO:0035249	synaptic transmission	glutamatergic	4/122	111/18870	0.00585252	0.298953	0.290212	STXBP1/DTNBP1/GRID1/ATP1A2	4	0.036036
BP	GO:0002523	leukocyte migration involved in inflammatory response	2/122	19/18870	0.00659743	0.304523	0.295618	MDK/S100A8	2	0.105263
BP	GO:0007076	mitotic chromosome condensation	2/122	19/18870	0.00659743	0.304523	0.295618	NCAPD2/CHMP1A	2	0.105263
BP	GO:0048736	appendage development	5/122	182/18870	0.00660605	0.304523	0.295618	PCSK5/MAP3K20/KREMEN1/PLXNA2/MKS1	5	0.0274725
BP	GO:0060173	limb development	5/122	182/18870	0.00660605	0.304523	0.295618	PCSK5/MAP3K20/KREMEN1/PLXNA2/MKS1	5	0.0274725
BP	GO:0000070	mitotic sister chromatid segregation	5/122	184/18870	0.00691088	0.31099	0.301896	NCAPD2/NSL1/KIFC2/CHMP1A/NSMCE2	5	0.0271739
BP	GO:0014048	regulation of glutamate secretion	2/122	20/18870	0.00729966	0.320845	0.311464	STXBP1/DTNBP1	2	0.1
BP	GO:0001505	regulation of neurotransmitter levels	5/122	188/18870	0.00754986	0.324301	0.314818	STXBP1/DTNBP1/SLC38A1/ATP1A2/SLC29A2	5	0.0265957
BP	GO:0042886	amide transport	7/122	354/18870	0.00820559	0.344635	0.334558	STXBP1/AIMP1/DTNBP1/UQCC2/BMP8A/S100A8/ATP1A2	7	0.019774
BP	GO:0006883	intracellular sodium ion homeostasis	2/122	22/18870	0.00880044	0.360856	0.350304	ATP1B3/ATP1A2	2	0.0909091
BP	GO:0015800	acidic amino acid transport	3/122	66/18870	0.00897366	0.360856	0.350304	STXBP1/DTNBP1/ATP1A2	3	0.0454545
BP	GO:0051590	positive regulation of neurotransmitter transport	2/122	23/18870	0.00959811	0.375563	0.364581	STXBP1/DTNBP1	2	0.0869565
BP	GO:0016925	protein sumoylation	3/122	68/18870	0.00973681	0.375563	0.364581	ZMIZ2/SENP1/NSMCE2	3	0.0441176
BP	GO:0051983	regulation of chromosome segregation	4/122	131/18870	0.0103787	0.387718	0.376382	PBRM1/NCAPD2/MAP3K20/NSMCE2	4	0.0305344
BP	GO:0006163	purine nucleotide metabolic process	8/122	463/18870	0.0104622	0.387718	0.376382	MVK/NUDT5/AK5/ATP1A2/ACSS2/CLPX/NDUFB4/ATP5F1D	8	0.0172786
BP	GO:0051225	spindle assembly	4/122	133/18870	0.0109274	0.390839	0.379411	KIFC2/CHMP1A/HAUS4/SASS6	4	0.0300752
BP	GO:0006836	neurotransmitter transport	5/122	207/18870	0.0111533	0.390839	0.379411	STXBP1/DTNBP1/SLC38A1/ATP1A2/SLC29A2	5	0.0241546
BP	GO:0070129	regulation of mitochondrial translation	2/122	25/18870	0.0112859	0.390839	0.379411	UQCC2/COA3	2	0.08
BP	GO:0071260	cellular response to mechanical stimulus	3/122	72/18870	0.0113736	0.390839	0.379411	PLEC/TNFRSF10B/ATP1A2	3	0.0416667
BP	GO:0009247	glycolipid biosynthetic process	3/122	73/18870	0.0118061	0.398455	0.386804	PIGB/PIGC/B4GALT4	3	0.0410959
BP	GO:0002285	lymphocyte activation involved in immune response	5/122	213/18870	0.0124993	0.414451	0.402333	MDK/CD244/LIG4/LCP1/IL12RB1	5	0.0234742
BP	GO:0002366	leukocyte activation involved in immune response	6/122	301/18870	0.0135727	0.423679	0.41129	STXBP1/MDK/CD244/LIG4/LCP1/IL12RB1	6	0.0199336
BP	GO:0014047	glutamate secretion	2/122	28/18870	0.0140422	0.423679	0.41129	STXBP1/DTNBP1	2	0.0714286
BP	GO:0002263	cell activation involved in immune response	6/122	305/18870	0.0144015	0.423679	0.41129	STXBP1/MDK/CD244/LIG4/LCP1/IL12RB1	6	0.0196721
BP	GO:0051966	regulation of synaptic transmission	glutamatergic	3/122	79/18870	0.0145985	0.423679	0.41129	STXBP1/DTNBP1/ATP1A2	3	0.0379747
BP	GO:0072521	purine-containing compound metabolic process	8/122	493/18870	0.0148083	0.423679	0.41129	MVK/NUDT5/AK5/ATP1A2/ACSS2/CLPX/NDUFB4/ATP5F1D	8	0.0162272
BP	GO:0035107	appendage morphogenesis	4/122	146/18870	0.0149513	0.423679	0.41129	PCSK5/MAP3K20/PLXNA2/MKS1	4	0.0273973
BP	GO:0035108	limb morphogenesis	4/122	146/18870	0.0149513	0.423679	0.41129	PCSK5/MAP3K20/PLXNA2/MKS1	4	0.0273973
BP	GO:0001778	plasma membrane repair	2/122	29/18870	0.0150193	0.423679	0.41129	CASP7/CHMP1A	2	0.0689655
BP	GO:0006656	phosphatidylcholine biosynthetic process	2/122	29/18870	0.0150193	0.423679	0.41129	CDS1/DHRS7B	2	0.0689655
BP	GO:1905820	positive regulation of chromosome separation	2/122	29/18870	0.0150193	0.423679	0.41129	NCAPD2/NSMCE2	2	0.0689655
BP	GO:0006119	oxidative phosphorylation	4/122	148/18870	0.0156429	0.426575	0.414103	UQCC2/COX5A/NDUFB4/ATP5F1D	4	0.027027
BP	GO:0009185	ribonucleoside diphosphate metabolic process	2/122	30/18870	0.0160248	0.426575	0.414103	NUDT5/AK5	2	0.0666667
BP	GO:0048679	regulation of axon regeneration	2/122	30/18870	0.0160248	0.426575	0.414103	KREMEN1/RTN4R	2	0.0666667
BP	GO:0062125	regulation of mitochondrial gene expression	2/122	30/18870	0.0160248	0.426575	0.414103	UQCC2/COA3	2	0.0666667
BP	GO:0006865	amino acid transport	4/122	150/18870	0.0163544	0.429303	0.41675	STXBP1/DTNBP1/SLC38A1/ATP1A2	4	0.0266667
BP	GO:0006506	GPI anchor biosynthetic process	2/122	31/18870	0.0170583	0.435679	0.42294	PIGB/PIGC	2	0.0645161
BP	GO:0010996	response to auditory stimulus	2/122	31/18870	0.0170583	0.435679	0.42294	MDK/ATP1A2	2	0.0645161
BP	GO:0006505	GPI anchor metabolic process	2/122	32/18870	0.0181195	0.444752	0.431748	PIGB/PIGC	2	0.0625
BP	GO:0070570	regulation of neuron projection regeneration	2/122	32/18870	0.0181195	0.444752	0.431748	KREMEN1/RTN4R	2	0.0625
BP	GO:0090169	regulation of spindle assembly	2/122	32/18870	0.0181195	0.444752	0.431748	CHMP1A/SASS6	2	0.0625
BP	GO:0010232	vascular transport	3/122	87/18870	0.0188555	0.4511	0.43791	SLC38A1/ATP1A2/SLC29A2	3	0.0344828
BP	GO:0150104	transport across blood-brain barrier	3/122	87/18870	0.0188555	0.4511	0.43791	SLC38A1/ATP1A2/SLC29A2	3	0.0344828
BP	GO:0006084	acetyl-CoA metabolic process	2/122	33/18870	0.019208	0.453788	0.44052	MVK/ACSS2	2	0.0606061
BP	GO:0042060	wound healing	7/122	423/18870	0.020094	0.458705	0.445292	PLEC/STXBP1/CD9/DTNBP1/CASP7/CHMP1A/WAS	7	0.0165485
BP	GO:0055075	potassium ion homeostasis	2/122	34/18870	0.0203233	0.458705	0.445292	ATP1B3/ATP1A2	2	0.0588235
BP	GO:0030071	regulation of mitotic metaphase/anaphase transition	3/122	90/18870	0.0206107	0.458705	0.445292	PBRM1/MAP3K20/NSMCE2	3	0.0333333
BP	GO:0051017	actin filament bundle assembly	4/122	161/18870	0.0206296	0.458705	0.445292	SORBS3/MICAL1/LCP1/WAS	4	0.0248447
BP	GO:0070507	regulation of microtubule cytoskeleton organization	4/122	161/18870	0.0206296	0.458705	0.445292	SKA2/CHMP1A/HAUS4/SASS6	4	0.0248447
BP	GO:0045333	cellular respiration	5/122	243/18870	0.0208904	0.459102	0.445678	PLEC/UQCC2/COX5A/NDUFB4/ATP5F1D	5	0.0205761
BP	GO:0032228	regulation of synaptic transmission	GABAergic	2/122	35/18870	0.0214651	0.461011	0.447531	STXBP1/SLC38A1	2	0.0571429
BP	GO:0051968	positive regulation of synaptic transmission	glutamatergic	2/122	35/18870	0.0214651	0.461011	0.447531	STXBP1/DTNBP1	2	0.0571429
BP	GO:0033044	regulation of chromosome organization	5/122	247/18870	0.0222313	0.466327	0.452692	PBRM1/NCAPD2/MAP3K20/LIG4/NSMCE2	5	0.0202429
BP	GO:0061572	actin filament bundle organization	4/122	165/18870	0.0223391	0.466327	0.452692	SORBS3/MICAL1/LCP1/WAS	4	0.0242424
BP	GO:1902099	regulation of metaphase/anaphase transition of cell cycle	3/122	93/18870	0.0224528	0.466327	0.452692	PBRM1/MAP3K20/NSMCE2	3	0.0322581
BP	GO:0007091	metaphase/anaphase transition of mitotic cell cycle	3/122	94/18870	0.0230862	0.47427	0.460403	PBRM1/MAP3K20/NSMCE2	3	0.0319149
BP	GO:0009132	nucleoside diphosphate metabolic process	2/122	37/18870	0.0238265	0.484217	0.470059	NUDT5/AK5	2	0.0540541
BP	GO:0007009	plasma membrane organization	4/122	170/18870	0.0245946	0.488	0.473731	PLEC/CD9/CASP7/CHMP1A	4	0.0235294
BP	GO:0008654	phospholipid biosynthetic process	5/122	254/18870	0.0247105	0.488	0.473731	MVK/PIGB/CDS1/DHRS7B/PIGC	5	0.019685
BP	GO:0044784	metaphase/anaphase transition of cell cycle	3/122	97/18870	0.0250443	0.488	0.473731	PBRM1/MAP3K20/NSMCE2	3	0.0309278
BP	GO:0010737	protein kinase A signaling	2/122	38/18870	0.0250455	0.488	0.473731	LCP1/AKAP7	2	0.0526316
BP	GO:0006835	dicarboxylic acid transport	3/122	98/18870	0.0257163	0.493982	0.479539	STXBP1/DTNBP1/ATP1A2	3	0.0306122
BP	GO:1903034	regulation of response to wounding	4/122	173/18870	0.0260117	0.493982	0.479539	CD9/KREMEN1/MDK/RTN4R	4	0.0231214
BP	GO:0001662	behavioral fear response	2/122	39/18870	0.0262894	0.493982	0.479539	MDK/ATP1A2	2	0.0512821
BP	GO:0051588	regulation of neurotransmitter transport	3/122	99/18870	0.026398	0.493982	0.479539	STXBP1/DTNBP1/ATP1A2	3	0.030303
BP	GO:0002209	behavioral defense response	2/122	40/18870	0.0275579	0.495506	0.481018	MDK/ATP1A2	2	0.05
BP	GO:0017004	cytochrome complex assembly	2/122	40/18870	0.0275579	0.495506	0.481018	UQCC2/COA3	2	0.05
BP	GO:0030279	negative regulation of ossification	2/122	40/18870	0.0275579	0.495506	0.481018	KREMEN1/MDK	2	0.05
BP	GO:0036297	interstrand cross-link repair	2/122	40/18870	0.0275579	0.495506	0.481018	FANCF/DCLRE1B	2	0.05
BP	GO:0033108	mitochondrial respiratory chain complex assembly	3/122	101/18870	0.0277903	0.495506	0.481018	UQCC2/COA3/NDUFB4	3	0.029703
BP	GO:0033045	regulation of sister chromatid segregation	3/122	104/18870	0.0299509	0.523083	0.507788	PBRM1/MAP3K20/NSMCE2	3	0.0288462
BP	GO:0030866	cortical actin cytoskeleton organization	2/122	42/18870	0.0301672	0.523083	0.507788	PLEC/LCP1	2	0.047619
BP	GO:0060236	regulation of mitotic spindle organization	2/122	42/18870	0.0301672	0.523083	0.507788	CHMP1A/SASS6	2	0.047619
BP	GO:0030488	tRNA methylation	2/122	43/18870	0.0315073	0.536476	0.52079	TRMT44/TRMT10B	2	0.0465116
BP	GO:0032506	cytokinetic process	2/122	43/18870	0.0315073	0.536476	0.52079	PLEC/CHMP1A	2	0.0465116
BP	GO:0006664	glycolipid metabolic process	3/122	107/18870	0.0321978	0.541938	0.526092	PIGB/PIGC/B4GALT4	3	0.0280374
BP	GO:0140014	mitotic nuclear division	5/122	274/18870	0.0327512	0.541938	0.526092	NCAPD2/NSL1/KIFC2/CHMP1A/NSMCE2	5	0.0182482
BP	GO:1903509	liposaccharide metabolic process	3/122	108/18870	0.0329659	0.541938	0.526092	PIGB/PIGC/B4GALT4	3	0.0277778
BP	GO:2001252	positive regulation of chromosome organization	3/122	109/18870	0.0337435	0.541938	0.526092	NCAPD2/LIG4/NSMCE2	3	0.0275229
BP	GO:0001825	blastocyst formation	2/122	45/18870	0.0342567	0.541938	0.526092	GABPA/PTPN18	2	0.0444444
BP	GO:0042596	fear response	2/122	45/18870	0.0342567	0.541938	0.526092	MDK/ATP1A2	2	0.0444444
BP	GO:1905521	regulation of macrophage migration	2/122	45/18870	0.0342567	0.541938	0.526092	CD9/MDK	2	0.0444444
BP	GO:0055078	sodium ion homeostasis	2/122	46/18870	0.0356653	0.541938	0.526092	ATP1B3/ATP1A2	2	0.0434783
BP	GO:0090224	regulation of spindle organization	2/122	46/18870	0.0356653	0.541938	0.526092	CHMP1A/SASS6	2	0.0434783
BP	GO:1990573	potassium ion import across plasma membrane	2/122	46/18870	0.0356653	0.541938	0.526092	ATP1B3/ATP1A2	2	0.0434783
BP	GO:0010824	regulation of centrosome duplication	2/122	47/18870	0.037096	0.541938	0.526092	CHMP1A/SASS6	2	0.0425532
BP	GO:0030261	chromosome condensation	2/122	47/18870	0.037096	0.541938	0.526092	NCAPD2/CHMP1A	2	0.0425532
BP	GO:0006399	tRNA metabolic process	4/122	197/18870	0.0391046	0.541938	0.526092	TRMT44/FARSA/TRMT10B/LSM6	4	0.0203046
BP	GO:0009060	aerobic respiration	4/122	197/18870	0.0391046	0.541938	0.526092	UQCC2/COX5A/NDUFB4/ATP5F1D	4	0.0203046
BP	GO:0001824	blastocyst development	3/122	116/18870	0.0394519	0.541938	0.526092	GABPA/PTPN18/ELF3	3	0.0258621
BP	GO:0045582	positive regulation of T cell differentiation	3/122	116/18870	0.0394519	0.541938	0.526092	PBRM1/MDK/IL12RB1	3	0.0258621
BP	GO:0002791	regulation of peptide secretion	4/122	198/18870	0.0397186	0.541938	0.526092	AIMP1/UQCC2/BMP8A/S100A8	4	0.020202
BP	GO:0090087	regulation of peptide transport	4/122	200/18870	0.0409632	0.541938	0.526092	AIMP1/UQCC2/BMP8A/S100A8	4	0.02
BP	GO:0030865	cortical cytoskeleton organization	2/122	50/18870	0.0415174	0.541938	0.526092	PLEC/LCP1	2	0.04
BP	GO:0089718	amino acid import across plasma membrane	2/122	50/18870	0.0415174	0.541938	0.526092	SLC38A1/ATP1A2	2	0.04
BP	GO:0007051	spindle organization	4/122	202/18870	0.0422297	0.541938	0.526092	KIFC2/CHMP1A/HAUS4/SASS6	4	0.019802
BP	GO:0009165	nucleotide biosynthetic process	5/122	295/18870	0.0427763	0.541938	0.526092	AK5/AK6/ACSS2/NDUFB4/ATP5F1D	5	0.0169492
BP	GO:0071346	cellular response to type II interferon	3/122	120/18870	0.0429202	0.541938	0.526092	STXBP1/WAS/IL12RB1	3	0.025
BP	GO:0010332	response to gamma radiation	2/122	51/18870	0.0430332	0.541938	0.526092	MAP3K20/LIG4	2	0.0392157
BP	GO:1901293	nucleoside phosphate biosynthetic process	5/122	297/18870	0.0438177	0.541938	0.526092	AK5/AK6/ACSS2/NDUFB4/ATP5F1D	5	0.016835
BP	GO:0031103	axon regeneration	2/122	52/18870	0.0445695	0.541938	0.526092	KREMEN1/RTN4R	2	0.0384615
BP	GO:1904263	positive regulation of TORC1 signaling	2/122	52/18870	0.0445695	0.541938	0.526092	WAC/BMT2	2	0.0384615
BP	GO:0021782	glial cell development	3/122	122/18870	0.0447099	0.541938	0.526092	PLEC/MDK/S100A8	3	0.0245902
BP	GO:0002286	T cell activation involved in immune response	3/122	123/18870	0.0456186	0.541938	0.526092	MDK/LCP1/IL12RB1	3	0.0243902
BP	GO:0022904	respiratory electron transport chain	3/122	124/18870	0.0465364	0.541938	0.526092	PLEC/COX5A/NDUFB4	3	0.0241935
BP	GO:0046474	glycerophospholipid biosynthetic process	4/122	210/18870	0.0475161	0.541938	0.526092	PIGB/CDS1/DHRS7B/PIGC	4	0.0190476
BP	GO:0046605	regulation of centrosome cycle	2/122	54/18870	0.0477021	0.541938	0.526092	CHMP1A/SASS6	2	0.037037
BP	GO:0086009	membrane repolarization	2/122	54/18870	0.0477021	0.541938	0.526092	ATP1B3/ATP1A2	2	0.037037
BP	GO:1903305	regulation of regulated secretory pathway	3/122	127/18870	0.0493444	0.541938	0.526092	STXBP1/DTNBP1/MICAL1	3	0.023622
BP	GO:0009152	purine ribonucleotide biosynthetic process	4/122	213/18870	0.0495893	0.541938	0.526092	AK5/ACSS2/NDUFB4/ATP5F1D	4	0.0187793
BP	GO:0009612	response to mechanical stimulus	4/122	213/18870	0.0495893	0.541938	0.526092	PLEC/TNFRSF10B/MDK/ATP1A2	4	0.0187793
CC	GO:0098687	chromosomal region	10/126	399/19886	0.00023049	0.0611082	0.0580048	POLR2B/PBRM1/NCAPD2/SKA2/NSL1/LIG4/DCTN5/CHMP1A/DCLRE1B/NSMCE2	10	0.0250627
CC	GO:0000793	condensed chromosome	8/126	281/19886	0.000428829	0.0611082	0.0580048	PBRM1/NCAPD2/SKA2/NSL1/LIG4/DCTN5/CHMP1A/NSMCE2	8	0.0284698
CC	GO:0000779	condensed chromosome	centromeric region	6/126	182/19886	0.00107582	0.102203	0.0970126	PBRM1/NCAPD2/SKA2/NSL1/DCTN5/CHMP1A	6	0.032967
CC	GO:0005890	sodium:potassium-exchanging ATPase complex	2/126	12/19886	0.00252173	0.179673	0.170548	ATP1B3/ATP1A2	2	0.166667
CC	GO:0000776	kinetochore	5/126	171/19886	0.00469319	0.250198	0.237491	PBRM1/SKA2/NSL1/DCTN5/CHMP1A	5	0.0292398
CC	GO:0000775	chromosome	centromeric region	6/126	258/19886	0.00607352	0.250198	0.237491	PBRM1/NCAPD2/SKA2/NSL1/DCTN5/CHMP1A	6	0.0232558
CC	GO:0090533	cation-transporting ATPase complex	2/126	19/19886	0.00634695	0.250198	0.237491	ATP1B3/ATP1A2	2	0.105263
CC	GO:0000940	outer kinetochore	2/126	20/19886	0.00702309	0.250198	0.237491	SKA2/NSL1	2	0.1
CC	GO:0098533	ATPase dependent transmembrane transport complex	2/126	25/19886	0.0108627	0.343986	0.326517	ATP1B3/ATP1A2	2	0.08
CC	GO:0005743	mitochondrial inner membrane	8/126	497/19886	0.0139061	0.359224	0.340981	SLC25A39/UQCC2/COX5A/COA3/CLPX/NDUFB4/TRMT10B/ATP5F1D	8	0.0160966
CC	GO:0005876	spindle microtubule	3/126	81/19886	0.0148029	0.359224	0.340981	SKA2/CHMP1A/HAUS4	3	0.037037
CC	GO:0000228	nuclear chromosome	5/126	228/19886	0.0151252	0.359224	0.340981	PBRM1/ZMIZ2/NCAPD2/ZRANB3/CHMP1A	5	0.0219298
CC	GO:0005875	microtubule associated complex	4/126	156/19886	0.0174383	0.370179	0.35138	DNAH2/KIFC2/DCTN5/HAUS4	4	0.025641
CC	GO:0098800	inner mitochondrial membrane protein complex	4/126	158/19886	0.0181842	0.370179	0.35138	COX5A/NDUFB4/TRMT10B/ATP5F1D	4	0.0253165
CC	GO:0043596	nuclear replication fork	2/126	34/19886	0.0195755	0.371934	0.353045	ZMIZ2/ZRANB3	2	0.0588235
CC	GO:0000781	chromosome	telomeric region	4/126	171/19886	0.0235161	0.41888	0.397607	POLR2B/LIG4/DCLRE1B/NSMCE2	4	0.0233918
CC	GO:0098686	hippocampal mossy fiber to CA3 synapse	2/126	42/19886	0.0290758	0.448327	0.425559	DTNBP1/AKAP7	2	0.047619
CC	GO:0005874	microtubule	7/126	467/19886	0.0292972	0.448327	0.425559	SPAG17/SKA2/EML5/DNAH2/KIFC2/CHMP1A/HAUS4	7	0.0149893
CC	GO:0009295	nucleoid	2/126	45/19886	0.0330253	0.448327	0.425559	UQCC2/CLPX	2	0.0444444
CC	GO:0042645	mitochondrial nucleoid	2/126	45/19886	0.0330253	0.448327	0.425559	UQCC2/CLPX	2	0.0444444
CC	GO:0005635	nuclear envelope	7/126	494/19886	0.0379393	0.448327	0.425559	CLCC1/NUP188/TAF3/DUSP2/SENP1/DCTN5/CHMP1A	7	0.01417
CC	GO:0005884	actin filament	3/126	118/19886	0.0391761	0.448327	0.425559	MICAL1/LCP1/WAS	3	0.0254237
CC	GO:0030496	midbody	4/126	204/19886	0.040955	0.448327	0.425559	DTNBP1/MICAL1/CHMP1A/ANKRD45	4	0.0196078
CC	GO:0005681	spliceosomal complex	4/126	205/19886	0.0415728	0.448327	0.425559	WAC/AAR2/SMNDC1/LSM6	4	0.0195122
CC	GO:0098798	mitochondrial protein-containing complex	5/126	300/19886	0.042318	0.448327	0.425559	COX5A/CLPX/NDUFB4/TRMT10B/ATP5F1D	5	0.0166667
CC	GO:0000421	autophagosome membrane	2/126	52/19886	0.0429911	0.448327	0.425559	WDR81/CHMP1A	2	0.0384615
CC	GO:0016363	nuclear matrix	3/126	128/19886	0.0479063	0.448327	0.425559	PBRM1/MAEA/CHMP1A	3	0.0234375
CC	GO:0031965	nuclear membrane	5/126	311/19886	0.0480741	0.448327	0.425559	CLCC1/TAF3/DUSP2/SENP1/DCTN5	5	0.0160772
MF	GO:0035374	chondroitin sulfate binding	2/123	10/18496	0.00190627	0.440826	0.438824	MDK/RTN4R	2	0.2
MF	GO:0061665	SUMO ligase activity	2/123	14/18496	0.00378841	0.440826	0.438824	ZMIZ2/NSMCE2	2	0.142857
MF	GO:0031593	polyubiquitin modification-dependent protein binding	3/123	57/18496	0.00646594	0.440826	0.438824	MPND/WDR81/ZRANB3	3	0.0526316
MF	GO:0050145	nucleoside monophosphate kinase activity	2/123	20/18496	0.0077066	0.440826	0.438824	AK5/AK6	2	0.1
MF	GO:0043274	phospholipase binding	2/123	23/18496	0.0101296	0.440826	0.438824	STXBP1/WAS	2	0.0869565
MF	GO:0070530	K63-linked polyubiquitin modification-dependent protein binding	2/123	25/18496	0.0119079	0.440826	0.438824	WDR81/ZRANB3	2	0.08
MF	GO:0019789	SUMO transferase activity	2/123	26/18496	0.0128446	0.440826	0.438824	ZMIZ2/NSMCE2	2	0.0769231
MF	GO:0000049	tRNA binding	3/123	79/18496	0.0157289	0.440826	0.438824	AIMP1/FARSA/TRMT10B	3	0.0379747
MF	GO:0008175	tRNA methyltransferase activity	2/123	33/18496	0.0202474	0.440826	0.438824	TRMT44/TRMT10B	2	0.0606061
MF	GO:0016776	phosphotransferase activity	phosphate group as acceptor	2/123	36/18496	0.0238492	0.440826	0.438824	AK5/AK6	2	0.0555556
MF	GO:0016874	ligase activity	4/123	166/18496	0.0249342	0.440826	0.438824	ACSS2/LIG4/FARSA/ATP5F1D	4	0.0240964
MF	GO:0043531	ADP binding	2/123	38/18496	0.0263852	0.440826	0.438824	GLUD2/ATP5F1D	2	0.0526316
MF	GO:0019205	nucleobase-containing compound kinase activity	2/123	43/18496	0.0331732	0.440826	0.438824	AK5/AK6	2	0.0465116
MF	GO:0140030	modification-dependent protein binding	4/123	184/18496	0.0345297	0.440826	0.438824	MPND/MLLT1/WDR81/ZRANB3	4	0.0217391
MF	GO:0008017	microtubule binding	5/123	273/18496	0.0358136	0.440826	0.438824	SKA2/EML5/KIFC2/S100A8/HAUS4	5	0.018315
MF	GO:0031406	carboxylic acid binding	4/123	195/18496	0.041316	0.440826	0.438824	GLUD2/MDK/RTN4R/S100A8	4	0.0205128
MF	GO:0043177	organic acid binding	4/123	207/18496	0.0495228	0.440826	0.438824	GLUD2/MDK/RTN4R/S100A8	4	0.0193237
