# Supplementary material for: Identification and Preliminary Clinical Assessment of Key Genes Related to Endoplasmic Reticulum Stress and Autophagy in Minimal Change Disease
Source: Genes (Basel). 2026 Jun 29;17(7):747. doi: 10.3390/genes17070747 (PMC13409386; doi:10.3390/genes17070747)
Supplement: Supplementary file 1 [file genes-17-00747-s001.zip › Supplementary Table S5.xlsx]

## Sheet: KEGG
category	subcategory	ID	Description	GeneRatio	BgRatio	pvalue	p.adjust	qvalue	geneID	Count
Organismal Systems	Excretory system	hsa04964	Proximal tubule bicarbonate reclamation	3/59	23/8848	0.000453663	0.0548932	0.0520519	ATP1B3/GLUD2/ATP1A2	3
NA	NA	hsa03272	Virion - Hepatitis viruses	3/59	48/8848	0.00393706	0.238192	0.225863	HSPG2/CD9/CHMP1A	3
Metabolism	Glycan biosynthesis and metabolism	hsa00563	Glycosylphosphatidylinositol (GPI)-anchor biosynthesis	2/59	26/8848	0.01282	0.398592	0.37796	PIGB/PIGC	2
Human Diseases	Neurodegenerative disease	hsa05016	Huntington disease	6/59	311/8848	0.0169501	0.398592	0.37796	POLR2B/COX5A/DNAH2/DCTN5/NDUFB4/ATP5F1D	6
Organismal Systems	Environmental adaptation	hsa04714	Thermogenesis	5/59	235/8848	0.0198059	0.398592	0.37796	COX5A/COA3/BMP8A/NDUFB4/ATP5F1D	5
Organismal Systems	Circulatory system	hsa04260	Cardiac muscle contraction	3/59	87/8848	0.0200979	0.398592	0.37796	ATP1B3/COX5A/ATP1A2	3
Metabolism	Global and overview maps	hsa01250	Biosynthesis of nucleotide sugars	2/59	37/8848	0.0250721	0.398592	0.37796	UGDH/GALK2	2
Organismal Systems	Excretory system	hsa04960	Aldosterone-regulated sodium reabsorption	2/59	38/8848	0.0263532	0.398592	0.37796	ATP1B3/ATP1A2	2
Human Diseases	Neurodegenerative disease	hsa05014	Amyotrophic lateral sclerosis	6/59	371/8848	0.0362823	0.459289	0.435516	NUP188/COX5A/DNAH2/DCTN5/NDUFB4/ATP5F1D	6
Metabolism	Carbohydrate metabolism	hsa00520	Amino sugar and nucleotide sugar metabolism	2/59	50/8848	0.0436531	0.459289	0.435516	UGDH/GALK2	2
Organismal Systems	Digestive system	hsa04973	Carbohydrate digestion and absorption	2/59	52/8848	0.0468564	0.459289	0.435516	ATP1B3/ATP1A2	2
Organismal Systems	Excretory system	hsa04961	Endocrine and other factor-regulated calcium reabsorption	2/59	53/8848	0.0484896	0.459289	0.435516	ATP1B3/ATP1A2	2
