# Supplementary material for: Identification and Preliminary Clinical Assessment of Key Genes Related to Endoplasmic Reticulum Stress and Autophagy in Minimal Change Disease
Source: Genes (Basel). 2026 Jun 29;17(7):747. doi: 10.3390/genes17070747 (PMC13409386; doi:10.3390/genes17070747)
Supplement: Supplementary file 1 [file genes-17-00747-s001.zip › Supplementary Table S6.xlsx]

## Sheet: 09.correlation_sig
	logFC	AveExpr	t	P.Value	adj.P.Val	B	change
KEGG_MELANOMA	0.0308234	0.0644226	5.80096	6.67478e-06	0.00124151	3.59575	UP
KEGG_NOD_LIKE_RECEPTOR_SIGNALING_PATHWAY	0.0397855	0.169595	5.23032	2.67911e-05	0.00249157	2.20835	UP
KEGG_PRION_DISEASES	0.0383356	0.146205	4.91786	5.79321e-05	0.00331904	1.44102	UP
KEGG_BASAL_TRANSCRIPTION_FACTORS	-0.0532148	0.209346	-4.83365	7.13773e-05	0.00331904	1.23377	DOWN
KEGG_STARCH_AND_SUCROSE_METABOLISM	-0.077192	-0.0509404	-4.48492	0.000169819	0.00601986	0.375245	DOWN
KEGG_GLYCOSAMINOGLYCAN_BIOSYNTHESIS_CHONDROITIN_SULFATE	0.055724	-0.109697	4.3956	0.000212095	0.00601986	0.155704	UP
KEGG_B_CELL_RECEPTOR_SIGNALING_PATHWAY	0.0396962	0.116039	4.3691	0.000226554	0.00601986	0.0906326	UP
KEGG_APOPTOSIS	0.0223571	0.214514	4.20634	0.00033964	0.00708234	-0.308278	UP
KEGG_LONG_TERM_DEPRESSION	0.0331225	0.172437	4.17956	0.00036302	0.00708234	-0.373757	UP
KEGG_GLYCOSYLPHOSPHATIDYLINOSITOL_GPI_ANCHOR_BIOSYNTHESIS	-0.0277378	0.0427599	-4.15593	0.000384972	0.00708234	-0.43148	DOWN
KEGG_VEGF_SIGNALING_PATHWAY	0.0231772	0.178125	4.09061	0.000452775	0.00708234	-0.590839	UP
KEGG_GLYOXYLATE_AND_DICARBOXYLATE_METABOLISM	-0.0278521	0.165273	-4.08694	0.000456925	0.00708234	-0.599796	DOWN
KEGG_AXON_GUIDANCE	0.0188319	0.199831	4.00363	0.00056181	0.00718479	-0.802482	UP
KEGG_AMINOACYL_TRNA_BIOSYNTHESIS	-0.0434918	0.0712379	-3.99614	0.000572327	0.00718479	-0.820657	DOWN
KEGG_PENTOSE_AND_GLUCURONATE_INTERCONVERSIONS	-0.0961935	-0.00383514	-3.99117	0.000579419	0.00718479	-0.832723	DOWN
KEGG_NON_SMALL_CELL_LUNG_CANCER	0.0220605	0.214016	3.92113	0.000689129	0.0078258	-1.00249	UP
KEGG_CHEMOKINE_SIGNALING_PATHWAY	0.0279593	0.0634525	3.90608	0.000715262	0.0078258	-1.0389	UP
KEGG_SMALL_CELL_LUNG_CANCER	0.0191119	0.237365	3.87754	0.000767549	0.00793134	-1.10787	UP
KEGG_GLIOMA	0.0230558	0.206188	3.80215	0.000924492	0.00905029	-1.28954	UP
KEGG_CHRONIC_MYELOID_LEUKEMIA	0.0197203	0.276004	3.7523	0.00104528	0.00952309	-1.40927	UP
KEGG_HOMOLOGOUS_RECOMBINATION	0.0476841	-0.0231521	3.74083	0.00107519	0.00952309	-1.43675	UP
KEGG_PROSTATE_CANCER	0.0176399	0.214904	3.66801	0.00128579	0.0104411	-1.61084	UP
KEGG_DORSO_VENTRAL_AXIS_FORMATION	0.0195247	0.318607	3.65332	0.00133292	0.0104411	-1.64583	UP
KEGG_BLADDER_CANCER	0.0322439	0.216035	3.64896	0.00134724	0.0104411	-1.65622	UP
KEGG_VASOPRESSIN_REGULATED_WATER_REABSORPTION	0.0186819	0.208827	3.61538	0.00146272	0.0108826	-1.7361	UP
KEGG_DRUG_METABOLISM_OTHER_ENZYMES	-0.0327267	-0.0721075	-3.58059	0.00159259	0.0113932	-1.81865	DOWN
KEGG_PHOSPHATIDYLINOSITOL_SIGNALING_SYSTEM	0.0273951	0.255753	3.48914	0.00199031	0.013711	-2.03458	UP
KEGG_ASCORBATE_AND_ALDARATE_METABOLISM	-0.0572703	0.0933704	-3.45989	0.00213687	0.0141949	-2.10328	DOWN
KEGG_FOLATE_BIOSYNTHESIS	-0.0435924	-0.296054	-3.41954	0.00235652	0.0151142	-2.19778	DOWN
KEGG_VALINE_LEUCINE_AND_ISOLEUCINE_BIOSYNTHESIS	-0.0508326	0.092391	-3.39642	0.00249216	0.0154514	-2.25177	DOWN
KEGG_SNARE_INTERACTIONS_IN_VESICULAR_TRANSPORT	-0.0268862	0.111464	-3.37567	0.00262038	0.0157223	-2.30014	DOWN
KEGG_GLYCOSAMINOGLYCAN_DEGRADATION	0.0298662	0.417413	3.29461	0.00318545	0.0185155	-2.48807	UP
KEGG_JAK_STAT_SIGNALING_PATHWAY	0.0188891	-0.0086889	3.21677	0.00383845	0.0216349	-2.66702	UP
KEGG_THYROID_CANCER	0.0209089	0.228335	3.20044	0.00399103	0.0218333	-2.70436	UP
KEGG_GLYCEROLIPID_METABOLISM	-0.0293348	0.0594001	-3.09567	0.00511891	0.0272033	-2.9422	DOWN
KEGG_GLYCINE_SERINE_AND_THREONINE_METABOLISM	-0.0642726	0.0534405	-3.08245	0.00528139	0.0272872	-2.97199	DOWN
KEGG_REGULATION_OF_AUTOPHAGY	0.018751	-0.0224957	3.03982	0.00583984	0.0293571	-3.06769	UP
KEGG_VALINE_LEUCINE_AND_ISOLEUCINE_DEGRADATION	-0.0436976	0.274095	-3.01238	0.00622888	0.0304887	-3.129	DOWN
