# Supplementary material for: Identification and Preliminary Clinical Assessment of Key Genes Related to Endoplasmic Reticulum Stress and Autophagy in Minimal Change Disease
Source: Genes (Basel). 2026 Jun 29;17(7):747. doi: 10.3390/genes17070747 (PMC13409386; doi:10.3390/genes17070747)
Supplement: Supplementary file 1 [file genes-17-00747-s001.zip › Supplementary Table S7.xlsx]

## Sheet: 09.correlation_sig
gene	PATHWAYS	Correlation	Pvalue	Pvalue2	Correlation2
ZRANB3	KEGG_MELANOMA	-0.514399	0.0143124	P<0.05	Medium or strong-
LIG4	KEGG_NOD_LIKE_RECEPTOR_SIGNALING_PATHWAY	-0.471485	0.0267516	P<0.05	Medium or strong-
ZRANB3	KEGG_NOD_LIKE_RECEPTOR_SIGNALING_PATHWAY	-0.688312	0.000398201	P<0.05	Medium or strong-
LIG4	KEGG_PRION_DISEASES	-0.453416	0.0340615	P<0.05	Medium or strong-
ZRANB3	KEGG_PRION_DISEASES	-0.795596	9.58208e-06	P<0.05	Medium or strong-
LIG4	KEGG_BASAL_TRANSCRIPTION_FACTORS	0.431959	0.0446924	P<0.05	Medium or strong+
ZRANB3	KEGG_BASAL_TRANSCRIPTION_FACTORS	0.559571	0.00677239	P<0.05	Medium or strong+
ZRANB3	KEGG_STARCH_AND_SUCROSE_METABOLISM	0.5607	0.00663806	P<0.05	Medium or strong+
ZRANB3	KEGG_GLYCOSAMINOGLYCAN_BIOSYNTHESIS_CHONDROITIN_SULFATE	-0.499718	0.0178814	P<0.05	Medium or strong-
LIG4	KEGG_B_CELL_RECEPTOR_SIGNALING_PATHWAY	-0.601355	0.00307319	P<0.05	Medium or strong-
ZRANB3	KEGG_B_CELL_RECEPTOR_SIGNALING_PATHWAY	-0.638622	0.00138005	P<0.05	Medium or strong-
ZRANB3	KEGG_APOPTOSIS	-0.436477	0.0422641	P<0.05	Medium or strong-
ZRANB3	KEGG_GLYCOSYLPHOSPHATIDYLINOSITOL_GPI_ANCHOR_BIOSYNTHESIS	0.631846	0.00160839	P<0.05	Medium or strong+
LIG4	KEGG_GLYOXYLATE_AND_DICARBOXYLATE_METABOLISM	0.546019	0.00856765	P<0.05	Medium or strong+
ZRANB3	KEGG_GLYOXYLATE_AND_DICARBOXYLATE_METABOLISM	0.738001	8.83407e-05	P<0.05	Medium or strong+
ZRANB3	KEGG_AXON_GUIDANCE	-0.547149	0.00840447	P<0.05	Medium or strong-
ZRANB3	KEGG_AMINOACYL_TRNA_BIOSYNTHESIS	0.452287	0.0345659	P<0.05	Medium or strong+
ZRANB3	KEGG_PENTOSE_AND_GLUCURONATE_INTERCONVERSIONS	0.555054	0.00733243	P<0.05	Medium or strong+
ZRANB3	KEGG_CHEMOKINE_SIGNALING_PATHWAY	-0.614907	0.00232333	P<0.05	Medium or strong-
ZRANB3	KEGG_SMALL_CELL_LUNG_CANCER	-0.648786	0.00108939	P<0.05	Medium or strong-
ZRANB3	KEGG_CHRONIC_MYELOID_LEUKEMIA	-0.489554	0.020749	P<0.05	Medium or strong-
ZRANB3	KEGG_PROSTATE_CANCER	-0.566347	0.00599907	P<0.05	Medium or strong-
LIG4	KEGG_DORSO_VENTRAL_AXIS_FORMATION	-0.501976	0.0172898	P<0.05	Medium or strong-
ZRANB3	KEGG_DORSO_VENTRAL_AXIS_FORMATION	-0.521174	0.0128731	P<0.05	Medium or strong-
ZRANB3	KEGG_BLADDER_CANCER	-0.425184	0.0485367	P<0.05	Medium or strong-
ZRANB3	KEGG_VASOPRESSIN_REGULATED_WATER_REABSORPTION	-0.488425	0.0210892	P<0.05	Medium or strong-
ZRANB3	KEGG_ASCORBATE_AND_ALDARATE_METABOLISM	0.477132	0.0247437	P<0.05	Medium or strong+
LIG4	KEGG_FOLATE_BIOSYNTHESIS	0.65782	0.000876502	P<0.05	Medium or strong+
ZRANB3	KEGG_FOLATE_BIOSYNTHESIS	0.777527	2.06102e-05	P<0.05	Medium or strong+
LIG4	KEGG_GLYCOSAMINOGLYCAN_DEGRADATION	-0.603614	0.00293572	P<0.05	Medium or strong-
ZRANB3	KEGG_GLYCOSAMINOGLYCAN_DEGRADATION	-0.748165	6.23099e-05	P<0.05	Medium or strong-
ZRANB3	KEGG_THYROID_CANCER	-0.500847	0.0175836	P<0.05	Medium or strong-
ZRANB3	KEGG_GLYCEROLIPID_METABOLISM	0.65782	0.000876502	P<0.05	Medium or strong+
ZRANB3	KEGG_GLYCINE_SERINE_AND_THREONINE_METABOLISM	0.59345	0.0035977	P<0.05	Medium or strong+
